# Supplementary material for: Phylogenetic Species of Paracoccidioides spp. Isolated from Clinical and Environmental Samples in a Hyperendemic Area of Paracoccidioidomycosis in Southeastern Brazil
Source: J Fungi (Basel). 2020 Aug 11;6(3):132. doi: 10.3390/jof6030132 (PMC7559761; doi:10.3390/jof6030132)
Supplement: Supplementary file 1 [file jof-06-00132-s001.zip]

Archive with 6 entries (6 files):
- Article_Tiago Cocio_TableS1_22072020.doc
- Article_Tiago Cocio_TableS2_22072020.doc
- Article_Tiago Cocio_TableS3_22072020.doc
- Article_Tiago Cocio_TableS4_22072020.doc
- Figure S1.tif
- Spreadsheets S1.xlsx
