# Supplementary material for: Phylogenetic Species of Paracoccidioides spp. Isolated from Clinical and Environmental Samples in a Hyperendemic Area of Paracoccidioidomycosis in Southeastern Brazil
Source: J Fungi (Basel). 2020 Aug 11;6(3):132. doi: 10.3390/jof6030132 (PMC7559761; doi:10.3390/jof6030132)
Supplement: Supplementary file 1 [file jof-06-00132-s001.zip › Spreadsheets S1.xlsx]

## Sheet: gp43 Blastn - Results
Isolate	Description	Max Score	Total Score	Query Cover	E value	Per. Ident	Accession
Pb 18 - B17 P. brasiliensis sensu stricto (S1b)	Paracoccidioides brasiliensis strain B17 immunodominant antigen Gp43 gene, partial cds	957	957	1	0.0	100.00%	DQ003729.1
EPM 194 - Pb dog P. americana (PS2)	Paracoccidioides brasiliensis strain B13 immunodominant antigen Gp43 gene, partial cds	957	957	0.99	0.0	100.00%	DQ003736.1
EPM 54 - T2 P. restrepiensis (PS3)	Paracoccidioides brasiliensis strain EPM54 immunodominant antigen Gp43 (gp43) gene, partial cds	789	789	1	0.0	100.00%	KT251008.1
Pb 01 - P. lutzii	Paracoccidioides brasiliensis isolate Pb01 immunodominant antigen Gp43 (gp43) gene, partial cds	787	787	1	0.0	100.00%	EU870196.1
HCRP 001	Paracoccidioides brasiliensis strain B17 immunodominant antigen Gp43 gene, partial cds	959	959	1	0.0	100.00%	DQ003729.1
HCRP 002	Paracoccidioides brasiliensis strain B17 immunodominant antigen Gp43 gene, partial cds	959	959	1	0.0	100.00%	DQ003729.1
HCRP 003	Paracoccidioides brasiliensis strain B17 immunodominant antigen Gp43 gene, partial cds	959	959	1	0.0	100.00%	DQ003729.1
HCRP 004	Paracoccidioides brasiliensis strain B17 immunodominant antigen Gp43 gene, partial cds	959	959	1	0.0	100.00%	DQ003729.1
HCRP 005	Paracoccidioides brasiliensis strain B17 immunodominant antigen Gp43 gene, partial cds	959	959	1	0.0	100.00%	DQ003729.1
HCRP 006	Paracoccidioides brasiliensis strain B17 immunodominant antigen Gp43 gene, partial cds	959	959	1	0.0	100.00%	DQ003729.1
HCRP 007	Paracoccidioides brasiliensis strain B17 immunodominant antigen Gp43 gene, partial cds	959	959	1	0.0	100.00%	DQ003729.1
HCRP 008	Paracoccidioides brasiliensis strain B17 immunodominant antigen Gp43 gene, partial cds	959	959	1	0.0	100.00%	DQ003729.1
HCRP 009	Paracoccidioides brasiliensis strain B17 immunodominant antigen Gp43 gene, partial cds	959	959	1	0.0	100.00%	DQ003729.1
HCRP 054	Paracoccidioides brasiliensis strain B1 immunodominant antigen Gp43 gene, partial cds	959	959	1	0.0	100.00%	DQ003724.1
HCRP 055	Paracoccidioides brasiliensis strain B17 immunodominant antigen Gp43 gene, partial cds	957	957	0.99	0.0	100.00%	DQ003729.1
HCRP 056	Paracoccidioides brasiliensis strain B17 immunodominant antigen Gp43 gene, partial cds	959	959	1	0.0	100.00%	DQ003729.1
HCRP 063	Paracoccidioides brasiliensis strain B17 immunodominant antigen Gp43 gene, partial cds	959	959	1	0.0	100.00%	DQ003729.1
HCRP 077	Paracoccidioides brasiliensis strain B17 immunodominant antigen Gp43 gene, partial cds	959	959	1	0.0	100.00%	DQ003729.1
HCRP 078	Paracoccidioides brasiliensis strain B17 immunodominant antigen Gp43 gene, partial cds	959	959	1	0.0	100.00%	DQ003729.1
HCRP 080	Paracoccidioides brasiliensis strain B1 immunodominant antigen Gp43 gene, partial cds	959	959	1	0.0	100.00%	DQ003724.1
HCRP 105	Paracoccidioides brasiliensis strain B17 immunodominant antigen Gp43 gene, partial cds	959	959	1	0.0	100.00%	DQ003729.1
HCRP 130	Paracoccidioides brasiliensis strain B17 immunodominant antigen Gp43 gene, partial cds	959	959	1	0.0	100.00%	DQ003729.1
HCRP 149	Paracoccidioides brasiliensis strain B1 immunodominant antigen Gp43 gene, partial cds	959	959	1	0.0	100.00%	DQ003724.1
HCRP 154	Paracoccidioides brasiliensis strain B17 immunodominant antigen Gp43 gene, partial cds	959	959	1	0.0	100.00%	DQ003729.1
HCRP 157	Paracoccidioides brasiliensis strain B17 immunodominant antigen Gp43 gene, partial cds	959	959	1	0.0	100.00%	DQ003729.1
HCRP 165	Paracoccidioides brasiliensis strain B17 immunodominant antigen Gp43 gene, partial cds	959	959	1	0.0	100.00%	DQ003729.1
HCRP 168	Paracoccidioides brasiliensis strain B17 immunodominant antigen Gp43 gene, partial cds	959	959	1	0.0	100.00%	DQ003729.1
HCRP 170	Paracoccidioides brasiliensis strain B17 immunodominant antigen Gp43 gene, partial cds	959	959	1	0.0	100.00%	DQ003729.1
HCRP 171	Paracoccidioides brasiliensis strain B1 immunodominant antigen Gp43 gene, partial cds	959	959	1	0.0	100.00%	DQ003724.1
HCRP 175	Paracoccidioides brasiliensis strain B17 immunodominant antigen Gp43 gene, partial cds	959	959	1	0.0	100.00%	DQ003729.1
HCRP 176	Paracoccidioides brasiliensis strain B17 immunodominant antigen Gp43 gene, partial cds	959	959	1	0.0	100.00%	DQ003729.1
HCRP 177	Paracoccidioides brasiliensis strain B17 immunodominant antigen Gp43 gene, partial cds	959	959	1	0.0	100.00%	DQ003729.1
HCRP 178	Paracoccidioides brasiliensis strain B17 immunodominant antigen Gp43 gene, partial cds	959	959	1	0.0	100.00%	DQ003729.1
HCRP 181	Paracoccidioides brasiliensis strain B17 immunodominant antigen Gp43 gene, partial cds	959	959	1	0.0	100.00%	DQ003729.1
HCRP 183	Paracoccidioides brasiliensis strain B17 immunodominant antigen Gp43 gene, partial cds	959	959	1	0.0	100.00%	DQ003729.1
HCRP 186	Paracoccidioides brasiliensis strain B17 immunodominant antigen Gp43 gene, partial cds	959	959	1	0.0	100.00%	DQ003729.1
HCRP 187	Paracoccidioides brasiliensis strain B17 immunodominant antigen Gp43 gene, partial cds	959	959	1	0.0	100.00%	DQ003729.1
HCRP 189	Paracoccidioides brasiliensis strain B17 immunodominant antigen Gp43 gene, partial cds	959	959	1	0.0	100.00%	DQ003729.1
HCRP 190	Paracoccidioides brasiliensis strain B17 immunodominant antigen Gp43 gene, partial cds	959	959	1	0.0	100.00%	DQ003729.1
HCRP 191	Paracoccidioides brasiliensis isolate Pb01 immunodominant antigen Gp43 (gp43) gene, partial cds	789	789	1	0.0	100.00%	EU870196.1
HCRP 192	Paracoccidioides brasiliensis strain B17 immunodominant antigen Gp43 gene, partial cds	959	959	1	0.0	100.00%	DQ003729.1
HCRP 193	Paracoccidioides brasiliensis strain B1 immunodominant antigen Gp43 gene, partial cds	959	959	0.99	0.0	100.00%	DQ003724.1
HCRP 195	Paracoccidioides brasiliensis strain B17 immunodominant antigen Gp43 gene, partial cds	959	959	1	0.0	100.00%	DQ003729.1
HCRP 199	Paracoccidioides brasiliensis strain B13 immunodominant antigen Gp43 gene, partial cds	959	959	1	0.0	100.00%	DQ003736.1
HCRP 200	Paracoccidioides brasiliensis strain B17 immunodominant antigen Gp43 gene, partial cds	959	959	1	0.0	100.00%	DQ003729.1
HCRP FOZ_1	Paracoccidioides brasiliensis strain B17 immunodominant antigen Gp43 gene, partial cds	959	959	1	0.0	100.00%	DQ003729.1
HCRP FOZ_2	Paracoccidioides brasiliensis strain B17 immunodominant antigen Gp43 gene, partial cds	959	959	1	0.0	100.00%	DQ003729.1
HCRP BAT	Paracoccidioides brasiliensis strain EPM54 immunodominant antigen Gp43 (gp43) gene, partial cds	789	789	0.88	0.0	100.00%	KT251008.1
HCRP BOAS	Paracoccidioides brasiliensis strain B17 immunodominant antigen Gp43 gene, partial cds	959	959	1	0.0	100.00%	DQ003729.1
HCRP TONI	Paracoccidioides brasiliensis strain B17 immunodominant antigen Gp43 gene, partial cds	959	959	1	0.0	100.00%	DQ003729.1
HCRP IBIA	Paracoccidioides brasiliensis strain B17 immunodominant antigen Gp43 gene, partial cds	959	959	1	0.0	100.00%	DQ003729.1
HCRP IBIAT1	Paracoccidioides brasiliensis strain B17 immunodominant antigen Gp43 gene, partial cds	959	959	1	0.0	100.00%	DQ003729.1
HCRP IBIAT2	Paracoccidioides brasiliensis strain B17 immunodominant antigen Gp43 gene, partial cds	959	959	1	0.0	100.00%	DQ003729.1
HCRP IBIAT3	Paracoccidioides brasiliensis strain B17 immunodominant antigen Gp43 gene, partial cds	959	959	1	0.0	100.00%	DQ003729.1

## Sheet: ITS1-5.8S-ITS2 rDNA Blastn - Re
Isolate	Description	Max Score	Total Score	Query Cover	E value	Per. Ident	Accession
Pb 18 - B17 P. brasiliensis sensu stricto (S1b)	Paracoccidioides brasiliensis strain PB18 internal transcribed spacer 1, partial sequence; 5.8S ribosomal RNA gene, complete sequence; and internal transcribed spacer 2, partial sequence	928	928	1	0.0	100.00%	KT155977.1
EPM 194 - Pb dog P. americana (PS2)	Paracoccidioides brasiliensis strain PB18 internal transcribed spacer 1, partial sequence; 5.8S ribosomal RNA gene, complete sequence; and internal transcribed spacer 2, partial sequence	723	723	1	0.0	100.00%	KT155977.1
EPM 54 - T2 P. restrepiensis (PS3)	Paracoccidioides brasiliensis strain PB18 internal transcribed spacer 1, partial sequence; 5.8S ribosomal RNA gene, complete sequence; and internal transcribed spacer 2, partial sequence	795	795	0.96	0.0	100.00%	KT155977.1
Pb 01 - P. lutzii	Paracoccidioides brasiliensis isolate Pb01 internal transcribed spacer 1, partial sequence; 5.8S ribosomal RNA gene, complete sequence; and internal transcribed spacer 2, partial sequence	857	857	0.97	0.0	98.96%	EU870297.1
HCRP 191	Paracoccidioides brasiliensis isolate Pb01 internal transcribed spacer 1, partial sequence; 5.8S ribosomal RNA gene, complete sequence; and internal transcribed spacer 2, partial sequence	732	732	0.89	0.0	99.50%	EU870297.1
